# Supplementary material for: Estrogen Signaling Inhibits the Expression of anti-Müllerian hormone (amh) and gonadal-soma-derived factor (gsdf) during the Critical Time of Sexual Fate Determination in Zebrafish
Source: Int J Mol Sci. 2024 Feb 1;25(3):1740. doi: 10.3390/ijms25031740 (PMC10855942; doi:10.3390/ijms25031740)
Supplement: Supplementary file 1 [file ijms-25-01740-s001.zip]

Archive with 1 entries (1 files):
- ijms-2790757-supplementary.pdf
